# Supplementary material for: The Threat of Bis(2-Ethylhexyl) Phthalate in Coastal and Marine Environments: Ecotoxicological Assays Using Tropical Species from Different Trophic Levels
Source: Int J Environ Res Public Health. 2025 Mar 10;22(3):402. doi: 10.3390/ijerph22030402 (PMC11942571; doi:10.3390/ijerph22030402)
Supplement: Supplementary file 1 [file ijerph-22-00402-s001.zip]

Archive with 1 entries (1 files):
- ijerph-3461344-supplementary.pdf
